# Supplementary material for: Self-help guidebook improved quality of life for patients with irritable bowel syndrome
Source: PLoS One. 2017 Jul 25;12(7):e0181764. doi: 10.1371/journal.pone.0181764 (PMC5526555; doi:10.1371/journal.pone.0181764)
Supplement: S1 Table — (XLSX) [file pone.0181764.s002.xlsx]

## Sheet: irritable_bowel_syndrome_plos_o
responder_t2_and_t3	sex	age	education	FDDQL_anxiety_t1	FDDQL_anxiety_t2	FDDQL_anxiety_t3	FDDQL_coping_t1	FDDQL_coping_t2	FDDQL_coping_t3	FDDQL_daily_activity_t1	FDDQL_daily_activity_t2	FDDQL_daily_activity_t3	FDDQL_diet_t1	FDDQL_diet_t2	FDDQL_diet_t3	FDDQL_discomfort_t1	FDDQL_discomfort_t2	FDDQL_discomfort_t3	FDDQL_health_perception_t1	FDDQL_health_perception_t2	FDDQL_health_perception_t3	FDDQL_stress_t1	FDDQL_stress_t2	FDDQL_stress_t3	FDDQL_sleep_t1	FDDQL_sleep_t2	FDDQL_sleep_t3	FDDQL_global_t1	FDDQL_global_t2	FDDQL_global_t3	GAD7_anxiety_sum_t1	GAD7_anxiety_sum_t2	GAD7_anxiety_sum_t3	PHQ9_Depression_sum_t1	PHQ9_Depression_sum_t2	PHQ9_Depression_sum_t3	PHQ15_Somatisation_sum_t1	PHQ15_Somatisation_sum_t2	PHQ15_Somatisation_sum_t3	depression_categorical_t1	depression_categorical_t2	depression_categorical_t3	anxiety_categorical_t1	anxiety_categorical_t2	anxiety_categorical_t3	somatization_categorical_t1	somatization_categorical_t2	somatization_categorical_t3
1	1	60.6986	4	87.5	85	75	83.3333	83.3333	83.3333	60.7143	90.625	75	58.3333	55	58.3333	36.1111	37.5	19.4444	54.1667	37.5	33.3333	0	0	16.6667	83.3333	83.3333	75	66.2132	67.4702	59.9206	2	2	7	12	4	5	9	11	10	0	0	0	0	0	0	0	1	1
1	1	58.2959	3	25	65	70	33.3333	100	75	21.875	53.125	90.625	16.6667	12.5	66.6667	16.6667	34.375	55.5556	16.6667	16.6667	58.3333	8.33333	25	25	58.3333	75	83.3333	26.9345	50.9524	71.3591	12	8	7	13	8	4	25	10	10.7143	1	0	0	1	0	0	1	0	0
1	1	22.6219	5	45	18.75	75	33.3333	75	58.3333	62.5	100	90.625	50	41.6667	41.6667	25	63.8889	36.1111	58.3333	54.1667	58.3333	33.3333	8.33333	25	75	66.6667	91.6667	49.881	60.0198	64.5337	7	2	8	5	2	8	12	11	12	0	0	0	0	0	0	1	1	1
1	1	81.2548	3	65	81.25	93.75	50	50	33.3333	96.4286	96.875	93.75	45.8333		58.3333	80.5556	72.2222	80.5556	54.1667	20	37.5	75	83.3333	100	58.3333	41.6667	91.6667	64.3311	60.3356	69.8413	0	0	0	1		4			8.07692	0		0	0	0	0			0
1	2	55.1123	5	65	68.75	62.5	16.6667	33.3333	66.6667	68.75	53.125	71.875	95.8333	50	37.5	44.4444	47.2222	41.6667	50	37.5	37.5	50	33.3333	25	66.6667	83.3333	50	58.1944	53.3234	52.5298	7	9	8	2	4	9	5.35714	6.42857	9.64286	0	0	0	0	0	0	0	0	0
0	1	23.2384	5	45			16.6667			62.5			33.3333			8.33333			45.8333			75			100			44.5238			2			9			9			0			0			0
1	1	34.5753	5	31.25	50	75	50	66.6667	66.6667	71.875	68.75	78.125	54.1667	50	79.1667	36.1111	43.75	61.1111	54.1667	66.6667	62.5	41.6667	41.6667	50	83.3333	83.3333	91.6667	54.4147	61.3095	73.4623	18	10	8	9	8	7	12	14	8	0	0	0	1	1	0	0	0	0
0	1	69.8356	5	31.25			33.3333			35.7143			62.5			36.1111			45.8333			75			100			49.2489			4			6						1			0
1	2	66.4767	3	60	75	80	25	25	50	75	68.75	100	62.5	83.3333	83.3333	50	62.5	72.2222	37.5	40	58.3333	37.5	25	25	50		75	51.4286	59.0972	74.127		10	8	7.875	6.75	7	11.5385	12	7.5	0	0	0		1	0	1	1	0
1	1	23.2137	5	35	30	15	25	41.6667	33.3333	53.125	65.625	34.375	20.8333	37.5	8.33333	38.8889	33.3333	25	20.8333	20.8333	33.3333	0	8.33333	0	58.3333	83.3333	66.6667	36.002	44.6131	30.8631	16	11	13	14	10	12	14	14	17	0	0	0	1	1	1	1	1	1
0	1	53.3726	5	60			75			40.625			33.3333			50			54.1667			16.6667			50			51.875			9			10			16			1			1			1
1	1	30.3699	5	18.75	65	62.5	16.6667	58.3333	41.6667	31.25	50	59.375	0	12.5	29.1667	16.6667	30.5556	36.1111	25	16.6667	29.1667	33.3333	16.6667	16.6667	75	91.6667	91.6667	26.1905	46.3889	49.9504	17	16	5	24	10	6	21	14	13	1	1	0	1	1	0	1	1	1
0	1	32.2685	4	60			41.6667			31.25			25			50			70.8333			50			91.6667			52.9167			10			9			9			1			1			0
1	1	49.7753	5	50	60	70	41.6667	66.6667	75	81.25	100	93.75	25	45.8333	37.5	33.3333	50	41.6667	29.1667	54.1667	54.1667	25	41.6667	25	83.3333	91.6667	91.6667	49.1071	66.9048	66.25	3	5	5	9	4	6	9	11	11	0	0	0	0	0	0	0	0	0
1	2	74.074	5	43.75	45	55	41.6667	41.6667	50	42.8571	50	75	79.1667	45	58.3333	25	22.2222	36.1111	41.6667	45.8333	41.6667	33.3333	41.6667	41.6667	58.3333	83.3333	83.3333	47.4915	47.5794	57.0635	7	6	7	6	7	7	11.7857	9.64286	12.8571	0	0	0	0	0	0	1	1	0
1	1	48.5288	5	62.5	87.5	95	50	50	75	84.375	96.875	100	37.5	54.1667	91.6667	61.1111	63.8889	86.1111	62.5	79.1667	83.3333	50	75	58.3333	91.6667	83.3333	100	64.2361	73.5615	90.1587	4	0	0	5	2	0	9	8	5	0	0	0	0	0	0	0	0	0
1	1	86.3753	4	45	85	85	0	91.6667	25	50	100	96.875	60	83.3333	87.5	47.2222	91.6667	88.8889	45	65	75	8.33333	66.6667	50	100	91.6667	66.6667	49.6032	86.9048	74.9901	0		0	7	5	2.25	6		2.14286	0	0	0	0		0	0		0
1	1	24.3041	5	75	90	90	41.6667	66.6667	66.6667	68.75	100	96.875	87.5	83.3333	87.5	36.1111	66.6667	72.2222	75	79.1667	79.1667	66.6667	41.6667	41.6667	91.6667	66.6667	66.6667	67.9563	78.9286	79.871	5	0	5	5	4	2	11	3	7	0	0	0	0	0	0	0	0	0
1	2	49.4192	5	68.75	75	75	25	58.3333	33.3333	100	89.2857	100	87.5	87.5	95	41.6667	50	50	58.3333	75	62.5	58.3333	50	50	66.6667	91.6667	91.6667	63.9881	75.2551	72.5	4	4	4	5	7	6	12.6923	7.5	7.5	0	0	0	0	0	0	1	0	0
1	1	28.8712	5	35	60	55	16.6667	41.6667	25	34.375	40.625	40.625	20.8333	29.1667	41.6667	30.5556	38.8889	44.4444	25	33.3333	33.3333	25	41.6667	50	83.3333	83.3333	83.3333	35.1091	46.7163	46.2004	14	11	14	12	12	11	7	11	10	1	0	1	1	1	1	0	0	0
1	1	73.1616	4	62.5	62.5	56.25	8.33333	50	25	57.1429	57.1429	31.25	4.16667	5	4.16667	16.6667	25	36.1111	0	20.8333	20.8333	41.6667	66.6667	50	75	75	75	31.9728	42.2109	35.5159	3	2	0	6	3	2	10.3846	9	10	0	0	0	0	0	0	1	1	1
1	1	67.3068	5	40	70	50	41.6667		41.6667	87.5	96.875	92.8571	29.1667	41.6667	37.5	27.7778	27.7778	22.2222	37.5	83.3333	70.8333	0	16.6667	33.3333	91.6667	100	91.6667	50.754	69.9421	58.1066	14	6	8	3	2	1	12.8571	9.64286	8.57143	0	0	0	1	0	0	1	0	0
0	1	24.6438	5	75			33.3333			56.25			45			34.375			70.8333			41.6667			41.6667			50.9226			4			9			18			0			0			1
0	1	40.4904	5	65			83.3333			96.875			95			87.5			54.1667			12.5			91.6667			81.9345			7			1			5.35714			0			0			0
1	1	44.9068	4	35	35	25	8.33333	25	0	59.375	28.125	25	41.6667	58.3333	29.1667	16.6667	11.1111	22.2222	29.1667	37.5	33.3333	25	33.3333	16.6667	58.3333	58.3333	66.6667	35.506	36.2004	28.7698	18	15	15	13	11	14	13	12	12	1	0	1	1	1	1	1	1	0
1	1	54.5699	5	25	87.5	60	25	25	33.3333	43.75	90.625	75	16.6667	37.5	37.5	33.3333	72.2222	33.3333	20.8333	37.5	37.5	41.6667	58.3333	66.6667	41.6667	50	50	29.4643	57.1925	46.6667	7	3.5	3	13	8	5	22	16	15	1	0	0	0	0	0	1	0	1
1	1	27.1753	5	60	85	65	50	75	66.6667	56.25	87.5	78.125	37.5	41.6667	37.5	61.1111	72.2222	58.3333	41.6667	41.6667	45.8333	33.3333	41.6667	33.3333	58.3333	83.3333	75	52.123	69.4841	60.9226	13	7	6	19	10	9	16	8	11	1	0	0	1	0	0	1	0	0
0	2	34.2301	5	85			66.6667			100			54.1667			72.2222			50			50			91.6667			74.246			3			2			5.35714			0			0			0
1	1	20.6685	5	65	80	95	41.6667	75	100	68.75	87.5	87.5	37.5	58.3333	75	36.1111	36.1111	69.4444	58.3333	58.3333	79.1667	41.6667	25	25	58.3333	91.6667	91.6667	52.2421	69.5635	85.3968	6	4	1	7	2	1	10	9	8	0	0	0	0	0	0	0	0	0
0	2	27.9616	5	93.75	90		100	91.6667		93.75	100		50	79.1667		66.6667	80.5556		70.8333	75		33.3333	100		100	100		82.1429	88.0556		1			0	0		3	1		0	0		0			0	0
1	2	77.9671	5	55	65	75	33.3333	33.3333	50	68.75	62.5	71.875	25	37.5	50	47.2222	47.2222	52.7778	37.5	37.5	41.6667	41.6667	58.3333	41.6667	75	83.3333	91.6667	48.8294	52.3413	61.8552	0	3	2	5	4	8	12.8571	11.7857	15	0	0	0	0	0	0	1	1	0
1	1	65.1863	5	35	75	95	33.3333	66.6667	100	64.2857	100	100	41.6667	90	100	38.8889	75	94.4444	58.3333	58.3333	91.6667	33.3333	58.3333	66.6667	75	100	100	49.5011	80.7143	97.3016	3	5	0		0	1.125	8.57143	4.28571		0	0	0	0	0	0	1	0	0
0	2	30.4301	3	37.5			8.33333			34.375			45.8333			8.33333			33.3333			50			75			34.6726			7			15			21.4286			1			0			1
1	1	51.8877	5	68.75	85	70	41.6667	75	75	71.875	65.625	68.75	41.6667	37.5	20.8333	41.6667	47.2222	50	66.6667	45.8333	50	33.3333	33.3333	66.6667	83.3333	91.6667	91.6667	59.375	63.9782	60.8929	7	6	4	7	5	5	8	8	8	0	0	0	0	0	0	1	0	0
1	1	71.7342	4	85	90	75	50	50	41.6667	87.5	87.5	81.25	75	87.5	75	44.4444	69.4444	61.1111	54.1667	70.8333	45.8333	75	83.3333	75	50	75	66.6667	63.7302	75.754	63.7897	3	1	1	6	6	5	8	6	6.42857	0	0	0	0	0	0	0	0	0
1	1	28.4548	5	40	68.75	66.6667	75	100	100	50	87.5	100	12.5	45.8333	45.8333	44.4444	57.1429	78.125	41.6667	54.1667	58.3333	75	75	75	75	100	66.6667	48.373	73.3418	73.6607	3	3.5	3	7	7	9	12	14	12	0	0	0	0	0	0	0	1	0
0	2	43	4	68.75			58.3333			93.75			91.6667			72.2222			62.5			58.3333			91.6667			76.9841			14			7			10.7143			0			1			0
1	1	44.8055	5	43.75	43.75	68.75	58.3333	58.3333	66.6667	62.5	87.5	85.7143	45	25	25	27.7778	40.625	37.5	37.5	50	29.1667	58.3333	50	50	91.6667	83.3333	66.6667	52.3611	55.506	54.2092	12	18	17	4.5	5	10	13	16.0714	13	0	0	0	1	1	1	1	1	1
1	1	69.6164	3	40	70	70	50	41.6667	25	50	60.7143	64.2857	37.5	54.1667	41.6667	33.3333	41.6667	47.2222	20.8333	25	37.5	0	0	0	58.3333	50	66.6667	41.4286	49.0306	50.3345	5	6	4	9	10	7	17.3077	21.9231	18.4615	0	0	0	0	0	0	0	1	1
1	1	64.4986	3	25	80	85	0	75	75	18.75	78.125	100	12.5	37.5	50	11.1111	66.6667	69.4444	4.16667	58.3333	87.5	0	0	0	41.6667	75	83.3333	16.1706	67.2321	78.6111	21	5	7	20	5	3	24	8	15	1	0	0	1	0	1	1	0	1
1	1	51.9973	4	85	70	65	41.6667	33.3333	66.6667	71.875	65.625	56.25	66.6667	54.1667	54.1667	38.8889	50	47.2222	45.8333	54.1667	41.6667	8.33333	0	0	100	58.3333	83.3333	64.2758	55.0893	59.1865	8	13	11	3	5	7	11	17	14	0	0	0	0	1	1	1	1	1
1	1	58.337	5	37.5	62.5	87.5	25	58.3333	91.6667	50	90.625	100	41.6667	54.1667	54.1667	27.7778	27.7778	75	62.5	50	66.6667	91.6667	75	50	91.6667	100	100	48.0159	63.3433	82.1429	1	0	0	1	2	0	6	9	3.21429	0	0	0	0	0	0	0	1	0
0	1	26.5836	4	18.75			16.6667			68.75			20.8333			36.1111			50			33.3333			75			40.873			6			5			9			0			0			0
1	2	28.6795	4	40	60	85	58.3333	25	33.3333	81.25	81.25	84.375	79.1667	79.1667	83.3333	19.4444	33.3333	50	62.5	87.5	79.1667	50	33.3333	41.6667	58.3333	91.6667	91.6667	57.004	65.4167	72.4107	3	3	2	3	4	2	10.7143	9.64286	8.57143	0	0	0	0	0	0	1	0	0
1	1	60.9342	4	18.75	75	87.5	58.3333	83.3333	91.6667	42.8571	92.8571	100	16.6667	87.5	100	47.2222	52.7778	80.5556	33.3333	62.5	62.5	41.6667	41.6667	41.6667	91.6667	100	100	44.1185	79.1383	88.8889	4	5	5	6	0	0	11	5.35714	2.14286	0	0	0	1	0	0	1	0	0
1	1	31.0466	5	68.75	87.5	100	58.3333	91.6667	66.6667	75	93.75	100	20.8333	70.8333	79.1667	52.7778	83.3333	77.7778	70.8333	75	66.6667	58.3333	75		91.6667	100	66.6667	62.5992	86.0119	79.5635	4	0	3	5	1	0	8	4	2	0	0	0	0	0	0	0	0	0
0	1	46.1644	5	50			25			46.875			37.5			38.8889			37.5			33.3333			75			44.3948			7			10			11			0			0			1
1	1	66.2	5	56.25	81.25	80	33.3333	33.3333	41.6667	43.75	57.1429	46.4286	41.6667	41.6667	41.6667	27.7778	25	22.2222	25	41.6667	33.3333	41.6667	25	8.33333	58.3333	83.3333	83.3333	40.873	51.9133	49.8073	17	14	12.8333	14	12.375	13	22.5	20.3571	18.2143	0	0	1	1	1	1	1	1	1
1	1	48.4192	5	55	45	30	0	16.6667	50	18.75	43.75	6.25	8.33333	12.5	37.5	38.8889	27.7778	22.2222	37.5	45.8333	29.1667	0	0	0	16.6667	41.6667	33.3333	25.0198	33.3135	29.7817	21	18	11	14	20	21.375	20	24	23	1	1	1	1	1	1	1	1	1
1	1	63.6877	4	56.25	80	87.5	58.3333	58.3333	66.6667	75	87.5	96.4286	50	58.3333	75	25	55.5556	61.1111	58.3333	50	54.1667	75	75	75	58.3333	58.3333	83.3333	54.4643	64.0079	74.8866	4	4	2	7	5	1	13.9286	9.23077	6.92308	0	0	0	0	0		1	0	0
0	1	40.811	3	60			25			37.5			45.8333			33.3333			45.8333			16.6667			83.3333			47.2619			6			12			14			1			0			1
1	1	22.7973	5	87.5	87.5	81.25	41.6667	66.6667	50	56.25	43.75	40.625	70	79.1667	83.3333	38.8889	42.8571	30.5556	66.6667	79.1667	66.6667	66.6667	83.3333	75	91.6667	100	83.3333	64.6627	71.301	62.252	4	1	2	10	5	8	11	15	15	0	0	0	0	0	0	1	1	1
1	1	32.2493	3	80	95	95	66.6667	58.3333	75	87.5	100	96.875	66.6667	75	70.8333	47.2222	72.2222	52.7778	54.1667	54.1667	50	0		8.33333	66.6667	100	100	66.9841	79.246	77.2123	10	7	7	10	9	8	17	14	13	0	0	0	1	0	0	1	0	0
0	1	49.0082	5	40	31.25		33.3333	41.6667		31.25	65.625		45.8333	55		38.8889	52.7778		54.1667	37.5		16.6667	0		41.6667	100		40.7341	54.8313		16	13		21	20		22	19.2857		1	1		1	1		1	1
1	1	22.9562	5	43.75	62.5	56.25	25	50	50	78.125	87.5	93.75	25	70.8333	62.5	25	44.4444	36.1111	58.3333	66.6667	75	33.3333	25	33.3333	58.3333	91.6667	100	44.7917	67.6587	67.6587	4.66667	3	2	15.75	6	1	15	9	8	1	0	0	0	0	0	1	1	1
1	2	44.6411	5	43.75	75	70	33.3333	58.3333	75	65.625	78.125	71.875	41.6667	66.6667	54.1667	52.7778	77.7778	66.6667	50	45.8333	41.6667	25	33.3333	25	66.6667	75	83.3333	50.5456	68.1052	66.1012	3	5	2	8	5	4	4.28571	4.28571	4.28571	0	0	0	0	0	0	0	0	0
0	1	22.9014	4	20	30		41.6667	41.6667		43.75	71.875		20.8333	25		36.1111	41.6667		20.8333	12.5		41.6667	25		83.3333	91.6667		38.0754	44.9107		12	13		11	8		10	15		1	0		1	1		1	1
1	2	71.8055	3	37.5	65	55	25	50	58.3333	62.5	43.75	46.875	45.8333	41.6667	33.3333	44.4444	47.2222	30.5556	8.33333	25	33.3333	100	75	58.3333	100	100	83.3333	46.2302	53.2341	48.6806	3	4	5	4	3	6	12.8571	10.7143	13.9286	0	0	0	0	0	0	1	0	0
1	2	28.5342	5	81.25	100	87.5	41.6667	91.6667	83.3333	78.125	100	100	85	70.8333	70.8333	66.6667	94.4444	88.8889	87.5	91.6667	87.5	41.6667	41.6667	41.6667	75	100	100	73.6012	92.6587	88.2937	3	0	5	7	0	4	7.5	0	2.14286	0	0	0	0	0	0	0	0	0
1	1	56.189	4	30	70	80	58.3333	91.6667	91.6667	62.5	96.875	100	37.5	54.1667	75	25	63.8889	58.3333	20.8333	41.6667	54.1667	0	0	16.6667	33.3333	66.6667	58.3333	38.2143	69.2758	73.9286	13	6	6	12	8	6	17	13.9286	9	0	0	0	1	0	0	0	1	0
1	1	57.3315	5	60	85	95	50	91.6667	83.3333	57.1429	75	96.875	8.33333	45.8333	62.5	30.5556	58.3333	66.6667	12.5	58.3333	58.3333	33.3333	41.6667	16.6667	100	100	100	45.5045	73.4524	80.3869	1	1	2.33333	5	0	0	11	2	4	0	0	0	0	0	0	1	0	0
1	2	23.4027	4	45	56.25	87.5	50	41.6667	83.3333	62.5	59.375	75	37.5	54.1667	54.1667	53.125	59.375	63.8889	70.8333	70.8333	70.8333	58.3333	83.3333	83.3333	66.6667	83.3333	75	55.0893	60.7143	72.8175	4	2	1	3	3	3	12.6923	9.64286		0	0	0	0	0	0	1	0
1	1	75.6192	4	40	18.75	10	50	0	83.3333	60.7143	31.25	100	33.3333	45	58.3333	50	61.1111	66.6667	66.6667	4.16667	33.3333	100	100	100	16.6667	16.6667	75	45.3401	25.2778	60.9524	0	5	4	7	8	10	15	18	8	0	1	0	1	1	0	1	1	0
1	2	55.7096	5	50	50	37.5	75	75	66.6667	75	62.5	75	79.1667	70.8333	62.5	63.8889	66.6667	58.3333	50	62.5	45.8333	8.33333	16.6667	25	58.3333	91.6667	83.3333	64.4841	68.4524	61.3095	8	8	6	7	3	7	12.8571	13.9286	9.64286	0	0	0	0	0	0	0	0	0
1	2	55.7151	5	43.75	95	87.5	8.33333	58.3333	33.3333	87.5	90.625	93.75	79.1667	75	79.1667	63.8889	66.6667	66.6667	50	66.6667	75	8.33333	16.6667	8.33333	91.6667	100	100	60.6151	78.8988	76.4881	8	7	5	6	4	6	10.7143	6.42857	9.64286	0	0	0	0	0	0	0	0	0
1	1	70.4932	4	20	80	65	16.6667	25	50	43.75	80	96.875	20.8333	16.6667	50	38.8889	30.5556	47.2222	66.6667	66.6667	58.3333	41.6667	25	25	50	66.6667	66.6667	36.6865	52.2222	62.0139	0	1	0	6	2	4	6	6	5	0	0	0	0	0	0	0	0	0
1	1	28.074	4	45	25	20	41.6667	25	25	75	59.375	34.375	20.8333	25	33.3333	19.4444	0	11.1111	50	45.8333	50	33.3333	33.3333	66.6667	58.3333	50	75	44.3254	32.8869	35.5456	14	7	6	10.125	12	11	12.8571	15	10	0	0	1	1	0	0	1	1	0
1	1	69.3616	6	55	65	45	25	50	50	39.2857	60.7143	39.2857	20.8333	37.5	29.1667	47.2222	52.7778	50	10	33.3333	66.6667	0	41.6667	50	75	66.6667	66.6667	38.9059	52.2846	49.5408	0	0	0	1	2.25	2	4	5	4	0	0	0	0	0	0	0	0	0
0	2	56.789	5	60			58.3333			40.625			54.1667			22.2222			33.3333			50			83.3333			50.2877			5			8			10.7143			0			0			1
0	1	25.1945	5	43.75			16.6667			62.5			80			30.5556			70.8333			16.6667			91.6667			56.5675			9			7			9			0			0			0
0	2	40.5644	5	70			25			50			41.6667			33.3333			58.3333			0			58.3333			48.0952			9			6			10.7143			0			0			1
